# Supplementary material for: Patterns of better breast cancer care in countries with higher human development index and healthcare expenditure: Insights from GLOBOCAN 2020
Source: Front Public Health. 2023 Apr 12;11:1137286. doi: 10.3389/fpubh.2023.1137286 (PMC10130425; doi:10.3389/fpubh.2023.1137286)
Supplement: Supplementary Table S1 — National values of breast cancer (BC) incidence, mortality, mortality-to-incidence ratio (MIR), human development index (HDI), and current healthcare expenditure to gross domestic product ratio (CHE/GDP%) for 185 countries and territories included in the GLOBOCAN 2020 study. [file Table_1.XLSX]

## Sheet: Sheet1
Country/territory	Incidence					Mortality					MIR	HDI	CHE/GDP%
	Number	Uncertainty interval	Crude Rate	ASIR	Cumulative risk	Number	Uncertainty interval	Crude Rate	ASMR	Cumulative risk
Afghanistan	3173	[2120.6-4747.7]	16.7	28.9	4.3	1783	[1225.5-2594.2]	9.4	17.9	3.2	0.562874	0.483	13.2422
Albania	936	[772.6-1134.0]	66.2	48.3	5.95	260	[218.9-308.9]	18.4	11.4	2.11	0.277946	0.794	N/A
Algeria	12536	[11899.5-13206.5]	57.8	55.8	6.87	4116	[3876.6-4370.2]	19	18.5	3.34	0.32872	0.736	6.24337
Angola	3135	[2658.4-3697.0]	18.9	34.4	5.22	1447	[1182.5-1770.7]	8.7	16.7	2.78	0.460317	0.59	2.53336
Argentina	22024	[20891.4-23218.0]	95.1	73.1	11.62	6821	[6514.5-7142.0]	29.5	18.9	4.84	0.3102	0.84	9.51007
Armenia	1190	[1152.9-1228.2]	75.8	49.6	7.85	504	[425.7-596.7]	32.1	19.2	4.16	0.423483	0.757	11.3353
Australia	19617	[19060.4-20189.9]	153.2	96	15.2	3132	[2978.3-3293.6]	24.5	11.7	3.34	0.159922	0.947	9.91079
Austria	5918	[5577.8-6278.9]	129.6	69.5	11.29	1685	[1559.2-1820.9]	36.9	13.8	4	0.284722	0.913	10.434
Azerbaijan	2219	[2087.5-2358.8]	43.7	34.7	5.73	876	[814.3-942.4]	17.3	13.6	3.13	0.395881	0.73	4.03829
Bahamas	166	[119.8-230.0]	82.1	65.5	10.3	80	[60.4-105.9]	39.6	31	7.29	0.482339	0.815	5.74977
Bahrain	244	[204.2-291.6]	40.6	44.2	7.03	66	[52.6-82.8]	11	13.6	3.27	0.270936	0.877	4.01148
Bangladesh	13028	[8706.9-19493.5]	16	17	3.12	6783	[4662.0-9868.9]	8.3	9.3	2.24	0.51875	0.655	2.48358
Barbados	189	[105.0-340.3]	127.5	82.1	11.49	111	[67.6-182.3]	74.9	42.2	7.63	0.587451	0.788	6.2999
Belarus	4745	[4476.2-5029.9]	94	52	8.23	1323	[1241.8-1409.5]	26.2	12.8	2.66	0.278723	0.807	5.86134
Belgium	11734	[11474.3-11999.6]	200.7	113.2	17.29	2362	[2208.1-2526.6]	40.4	15.1	4.48	0.201295	0.928	10.656
Belize	86	[46.8-158.2]	43	49.9	9.06	21	[12.4-35.5]	10.5	12.3	3.3	0.244186	0.69	5.96689
Benin	1066	[815.7-1393.1]	17.6	25.6	3.19	566	[413.2-775.3]	9.3	13.9	1.87	0.528409	0.524	2.38843
Bhutan	16	[14.4-17.8]	4.4	5	0.6	8	[7.2-8.9]	2.2	2.6	0.36	0.5	0.668	3.60762
Bolivia, Plurinational State of	1508	[1250.8-1818.1]	25.9	25.5	4.09	464	[388.7-553.9]	8	7.3	1.82	0.30888	0.694	6.92338
Bosnia and Herzegovina	1554	[1389.4-1738.1]	92.8	52.4	7.73	574	[522.6-630.4]	34.3	15.7	3.62	0.369612	0.781	9.0491
Botswana	209	[164.1-266.3]	17.2	20	4.22	71	[52.1-96.7]	5.9	7	1.78	0.343023	0.713	6.04837
Brazil	88492	[85854.1-91211.0]	81.8	61.9	10.41	20725	[20243.8-21217.6]	19.2	13.8	3.15	0.234719	0.758	9.59127
Brunei Darussalam	137	[105.5-177.9]	65.1	55.9	8.21	29	[20.1-41.8]	13.8	12.5	2.76	0.211982	0.83	2.16031
Bulgaria	4061	[3740.7-4408.7]	113.6	60	9.09	1533	[1361.9-1725.6]	42.9	16.7	4.34	0.377641	0.802	7.12611
Burkina Faso	1927	[1243.2-2987.0]	18.4	32.7	7.13	1142	[704.6-1850.9]	10.9	20.3	4.99	0.592391	0.449	5.46494
Burundi	802	[548.2-1173.4]	13.4	25.1	3.86	468	[318.5-687.6]	7.8	15.4	2.5	0.58209	0.426	7.99091
Cabo Verde	52	[27.0-100.1]	18.8	18	4.76	24	[12.5-46.2]	8.7	8.5	2.97	0.462766	0.662	4.93622
Cambodia	1877	[1299.6-2711.0]	21.9	23.5	3.68	793	[581.5-1081.3]	9.3	10.3	2.2	0.424658	0.596	6.98908
Cameroon	4170	[3445.9-5046.3]	31.4	43.6	4.72	2108	[1717.9-2586.6]	15.9	22.8	2.66	0.506369	0.578	3.5954
Canada	28026	[27206.0-28870.7]	147.4	82.1	13.76	5773	[5513.9-6044.3]	30.4	13.3	3.66	0.206242	0.931	10.8445
Central African Republic	572	[389.7-839.7]	23.5	37.7	5.11	358	[249.1-514.4]	14.7	24.4	3.72	0.625532	0.407	7.75301
Chad	1832	[1248.0-2689.3]	22.3	40	5.66	1101	[766.2-1582.1]	13.4	25.2	3.98	0.600897	0.397	4.35363
Chile	5331	[4748.5-5985.0]	55	37.4	6.45	1674	[1534.6-1826.1]	17.3	10.2	2.63	0.314545	0.852	9.33272
China	416371	[388251.0-446528.0]	59	39.1	5.33	117174	[111185.0-123485.0]	16.6	10	2.21	0.281356	0.764	5.35028
Colombia	15509	[14538.1-16544.7]	59.9	48.3	8.09	4411	[4203.9-4628.3]	17	13.1	3.05	0.283806	0.756	7.70944
Comoros	61	[41.7-89.2]	14.2	21.1	3.12	29	[19.7-42.6]	6.7	10.4	1.72	0.471831	0.562	5.1703
Congo, Democratic Republic of	7267	[4950.5-10667.5]	16.2	27.5	3.82	4101	[2853.9-5893.0]	9.1	16	2.37	0.561728	0.479	3.53626
Congo, Republic of	444	[354.5-556.1]	16.1	24.7	3.5	198	[152.8-256.6]	7.2	11.3	1.75	0.447205	0.574	2.08331
Costa Rica	1624	[1418.5-1859.3]	63.7	47.5	8.37	433	[374.7-500.4]	17	11.5	3.09	0.266876	0.816	7.27393
Côte d'Ivoire	3306	[2968.3-3682.2]	25.3	44.7	8.28	1785	[1576.7-2020.8]	13.6	25.3	5.29	0.537549	0.551	3.29863
Croatia	2894	[2468.2-3393.2]	136.1	69.3	11.21	832	[733.3-944.0]	39.1	14.6	3.79	0.287289	0.855	6.97862
Cuba	4654	[4192.1-5166.7]	81.6	44.3	8.3	1575	[1444.7-1717.1]	27.6	12.9	3.51	0.338235	0.781	11.3402
Cyprus	761	[649.2-892.1]	126	82	12.8	202	[162.4-251.2]	33.5	17.8	4.68	0.265873	0.894	7.00903
Czechia	7723	[7304.9-8165.0]	142.1	72.2	12.62	1671	[1559.4-1790.6]	30.7	11.8	3.46	0.216045	0.892	7.83471
Denmark	5083	[4689.2-5509.8]	174.5	98.4	15.15	1121	[988.8-1270.9]	38.5	14.9	4.42	0.22063	0.947	9.95583
Djibouti	189	[129.2-276.5]	40.3	42.4	6.34	106	[72.1-155.7]	22.6	24.6	3.77	0.560794	0.51	1.79827
Dominican Republic	3412	[2269.7-5129.1]	62.8	59.1	9.22	1577	[1118.0-2224.4]	29	26.4	5.58	0.461783	0.764	5.92914
Ecuador	3563	[3002.6-4228.0]	40.4	38.2	6.32	1056	[926.0-1204.2]	12	10.9	2.49	0.29703	0.731	7.81825
Egypt	22038	[20855.1-23288.0]	43.5	48.7	9.02	9148	[8597.0-9734.3]	18.1	20.4	6.72	0.416092	0.734	4.73997
El Salvador	1582	[1233.9-2028.3]	45.9	40.5	6.99	331	[266.0-412.0]	9.6	8.1	1.78	0.20915	0.672	7.16578
Equatorial Guinea	175	[119.2-256.9]	28.1	39.4	4.49	80	[55.7-115.0]	12.8	18.8	2.09	0.455516	0.599	3.13504
Eritrea	536	[366.4-784.2]	30.3	42.1	6.15	310	[211.0-455.5]	17.5	25	4.22	0.577558	0.494	4.45877
Estonia	835	[677.9-1028.5]	119.6	63	9.97	269	[223.4-323.9]	38.5	13.5	3.77	0.321906	0.892	6.73045
Eswatini	87	[68.1-111.1]	14.7	22.8	4.03	37	[27.2-50.4]	6.3	9.9	2.16	0.428571	0.61	6.78069
Ethiopia	16133	[14619.1-17803.7]	28.1	41.5	5.56	9061	[8079.8-10161.3]	15.8	24.1	3.5	0.562278	0.498	3.23809
Fiji	302	[287.4-317.4]	68.3	65.1	8.75	184	[121.1-279.6]	41.6	41	8.52	0.609078	0.737	3.81607
Finland	5228	[5017.0-5447.8]	186.2	92.4	15.54	860	[782.0-945.8]	30.6	12.1	3.01	0.164339	0.938	9.15348
France	58083	[56188.2-60041.7]	172.4	99.1	14.69	14183	[13826.6-14548.6]	42.1	15.6	4.43	0.2442	0.898	11.0575
France, Guadeloupe	247	[212.9-286.6]	114.6	67.9	9.76	75	[57.7-97.5]	34.8	16.7	3.58	0.303665	N/A	N/A
France, La Réunion	393	[347.8-444.1]	85.1	59.6	8.92	92	[69.2-122.3]	19.9	12.6	2.64	0.233843	N/A	N/A
France, Martinique	313	[208.5-469.9]	154.4	85	12.12	78	[59.7-101.8]	38.5	17.6	3.5	0.249352	N/A	N/A
France, New Caledonia	185	[153.2-223.3]	130.3	99	15.75	34	[21.0-55.0]	23.9	17.5	4.22	0.183423	N/A	N/A
French Guiana	82	[59.2-113.6]	54.3	57.4	10.09	20	[11.5-34.9]	13.3	14.6	3.88	0.244936	N/A	N/A
French Polynesia	119	[93.0-152.2]	85.8	66.5	11.56	38	[22.5-64.2]	27.4	20.6	4.92	0.319347	N/A	N/A
Gabon	285	[206.6-393.1]	26.1	34.5	4.77	99	[68.9-142.3]	9.1	12.6	2.27	0.348659	0.71	2.76836
Gaza Strip and West Bank	892	[459.5-1731.8]	35.5	53.5	7.87	355	[187.2-673.3]	14.1	22.6	4.32	0.397183	0.716	N/A
Georgia	1942	[1881.5-2004.4]	93	57.5	8.42	910	[818.9-1011.2]	43.6	23.5	4.63	0.468817	0.802	6.65744
Germany	69697	[64198.1-75666.9]	164.5	82.2	13.39	20579	[20065.0-21106.2]	48.6	16	4.73	0.295441	0.944	11.6972
Ghana	4482	[3637.3-5522.9]	29.3	38.3	5.39	2055	[1628.1-2593.8]	13.4	18.1	2.82	0.457338	0.632	3.41859
Greece	7772	[7048.8-8569.4]	146.4	71.9	12.07	2333	[2161.1-2518.6]	44	14.5	4.26	0.300546	0.886	7.83789
Guam	47	[34.7-63.7]	56.2	41.3	8.34	22	[12.4-39.0]	26.3	16.6	5.34	0.467972	N/A	N/A
Guatemala	2177	[1800.9-2631.7]	24	29.8	5.22	521	[443.2-612.5]	5.7	7.2	1.52	0.2375	0.635	6.21161
Guinea	739	[609.5-896.0]	10.9	18.2	3.42	409	[335.4-498.7]	6	10.4	2.1	0.550459	0.466	3.9839
Guinea-Bissau	161	[85.7-302.3]	16	25.4	4.11	92	[51.1-165.7]	9.2	15.3	2.95	0.575	0.483	8.34976
Guyana	210	[141.7-311.2]	53.7	51.1	7.54	63	[46.5-85.4]	16.1	15	3.05	0.299814	0.721	4.93049
Haiti	1418	[1258.3-1598.0]	24.5	28.9	5.42	798	[717.6-887.4]	13.8	16.5	4.19	0.563265	0.54	4.72809
Honduras	1285	[985.2-1676.1]	25.9	31.1	4.64	508	[408.3-632.0]	10.3	12.4	1.77	0.397683	0.621	7.28392
Hungary	7565	[6914.7-8276.5]	149.4	77.3	12.49	2195	[2053.0-2346.8]	43.4	17.3	4.43	0.290495	0.849	6.35002
Iceland	226	[185.7-275.0]	133.1	80.9	14.29	49	[36.1-66.5]	28.8	13.6	4.23	0.216379	0.957	8.63868
India	178361	[173600.0-183253.0]	26.9	25.8	4.32	90408	[87838.5-93052.7]	13.6	13.3	2.87	0.505576	0.642	3.01415
Indonesia	65858	[61996.3-69960.2]	48.5	44	6.17	22430	[21093.7-23850.9]	16.5	15.3	2.78	0.340206	0.709	2.90494
Iran, Islamic Republic of	16967	[16543.7-17401.2]	40.8	35.8	5.11	4810	[4640.2-4986.0]	11.6	10.8	2.33	0.284314	0.777	6.71062
Iraq	7515	[7306.7-7729.2]	37.8	54.5	9.58	3019	[2910.9-3131.1]	15.2	23.3	5.85	0.402116	0.679	4.47672
Ireland	3433	[3095.5-3807.3]	138.1	89.9	14.17	745	[656.0-846.1]	30	15.3	4.69	0.217234	0.943	6.67932
Israel	4348	[3980.1-4749.9]	100	78.3	12.42	1194	[1087.3-1311.2]	27.5	16.7	4.74	0.275	0.917	7.46132
Italy	55133	[52867.6-57495.5]	177.7	87	13.74	12633	[12240.9-13037.7]	40.7	13.4	3.73	0.229038	0.889	8.66857
Jamaica	1208	[996.1-1464.9]	81	66.9	11.19	637	[542.3-748.3]	42.7	34.1	7.35	0.52716	0.713	6.09748
Japan	92024	[85342.5-99228.6]	142.2	76.3	10.63	17081	[16527.5-17653.0]	26.4	9.9	2.11	0.185654	0.923	10.7437
Jordan	2403	[2022.9-2854.6]	47.7	59.5	8.82	758	[591.7-971.0]	15	19.7	4.05	0.314465	0.723	7.58247
Kazakhstan	4390	[4230.1-4556.0]	45.4	37.1	5.69	1654	[1562.9-1750.5]	17.1	13.6	2.58	0.376652	0.814	2.78746
Kenya	6799	[6071.9-7613.1]	25.1	41	5.76	3107	[2716.3-3553.9]	11.5	19.4	2.85	0.458167	0.578	4.59183
Korea, Democratic Republic of	5962	[4748.4-7485.8]	45.3	32.9	4.18	1791	[1207.5-2656.5]	13.6	10	1.28	0.300221	N/A	N/A
Korea, Republic of	25814	[25264.7-26375.2]	100.8	64.2	7.35	3009	[2842.6-3185.2]	11.8	6.4	1.1	0.117063	0.922	8.16417
Kuwait	791	[593.7-1053.9]	47.8	50.3	9.66	224	[147.7-339.8]	13.5	17	4.95	0.282427	0.822	5.49601
Kyrgyzstan	770	[542.3-1093.3]	23.4	24.3	3.79	251	[188.4-334.4]	7.6	8.1	1.7	0.324786	0.689	4.49454
Lao People's Democratic Republic	1080	[747.8-1559.9]	29.8	36.7	6.51	437	[320.5-595.9]	12.1	15.8	4	0.40604	0.608	2.59852
Latvia	1263	[1114.4-1431.4]	124.2	63.6	9.88	433	[356.3-526.3]	42.6	17	3.9	0.342995	0.871	6.57814
Lebanon	1954	[1711.1-2231.4]	57.6	54.8	8.45	723	[602.0-868.4]	21.3	19.9	3.98	0.369792	0.726	8.64662
Lesotho	181	[134.2-244.1]	16.7	19.2	3.38	90	[66.1-122.6]	8.3	9.7	1.84	0.497006	0.521	11.2695
Liberia	528	[281.2-991.5]	21	31.9	5.92	300	[166.6-540.2]	11.9	18.7	3.74	0.566667	0.48	8.47006
Libya	1229	[971.9-1554.2]	36.1	34.6	4.35	459	[359.6-585.9]	13.5	14.3	2.37	0.373961	0.703	N/A
Lithuania	1769	[1535.7-2037.8]	121	61.5	9.57	490	[435.8-551.0]	33.5	13.8	2.98	0.27686	0.879	7.006
Luxembourg	497	[312.1-791.5]	160.6	99.8	15.41	91	[63.2-131.1]	29.4	13.6	4.08	0.183064	0.924	5.37076
Madagascar	3138	[2144.9-4591.0]	22.6	34.7	5.19	1610	[1095.8-2365.5]	11.6	18.4	2.97	0.513274	0.501	3.68728
Malawi	1486	[1048.4-2106.3]	15.3	25.7	4.7	821	[558.8-1206.2]	8.5	14.9	3.05	0.555556	0.516	7.39341
Malaysia	8418	[8110.6-8737.0]	53.5	49.3	7.67	3503	[3370.9-3640.3]	22.3	20.7	4.63	0.416822	0.806	3.82514
Maldives	83	[55.5-124.2]	42	43.5	5.82	26	[18.4-36.8]	13.2	14.9	2.47	0.314286	0.734	8.04001
Mali	2448	[2082.1-2878.2]	24.2	43.6	6.88	1425	[1185.1-1713.5]	14.1	26.6	4.67	0.582645	0.427	3.8939
Malta	403	[269.7-602.2]	183.1	89.5	16.5	69	[47.9-99.5]	31.3	11.5	3.51	0.170945	0.911	8.21444
Mauritania	521	[277.4-978.3]	22.5	31.8	4.31	270	[150.0-486.2]	11.7	17	2.41	0.52	0.556	3.3033
Mauritius	648	[557.0-753.9]	100.6	66.2	10.7	207	[158.7-269.9]	32.1	20	4.08	0.319085	0.804	6.19944
Mexico	29929	[28474.1-31458.3]	45.4	40.5	6.31	7931	[7611.0-8264.5]	12	10.6	2.14	0.264317	0.756	5.43305
Mongolia	188	[153.9-229.7]	11.3	11.1	1.61	62	[44.5-86.5]	3.7	3.9	0.83	0.327434	0.745	3.76608
Montenegro	378	[333.4-428.6]	119.1	72.3	11.04	147	[120.0-180.1]	46.3	23.9	5.35	0.388749	0.826	8.32983
Morocco	11747	[10942.0-12611.2]	63.2	56.4	7.56	3695	[3411.2-4002.4]	19.9	17.5	3.61	0.314873	0.679	5.30845
Mozambique	1973	[1551.9-2508.3]	12.3	20.4	3.21	1131	[855.4-1495.4]	7	12.1	2.06	0.569106	0.453	7.83351
Myanmar	6912	[4785.7-9983.1]	24.5	22	3.39	2972	[2179.5-4052.6]	10.5	9.6	2.04	0.428571	0.6	4.67856
Namibia	558	[506.4-614.8]	42.6	57.6	10.28	228	[201.7-257.7]	17.4	24.1	4.73	0.408451	0.633	8.49701
Nepal	1973	[1757.0-2215.6]	12.5	13.9	3.03	1049	[917.4-1199.4]	6.6	7.6	2.23	0.528	0.604	4.44515
New Zealand	3660	[3397.0-3943.3]	149.3	93	14.48	660	[579.0-752.3]	26.9	14.1	3.4	0.180174	0.936	9.74118
Nicaragua	1157	[959.6-1395.0]	34.4	35.4	6.28	385	[329.3-450.1]	11.5	12	2.48	0.334302	0.654	8.40393
Niger	1993	[1360.2-2920.2]	16.6	30.6	3.63	1263	[828.7-1925.0]	10.5	20	2.5	0.63253	0.401	5.66863
Nigeria	28380	[25639.9-31412.9]	27.9	49	8.8	14274	[12731.0-16004.0]	14	25.5	5	0.501792	0.535	3.02666
North Macedonia	988	[667.1-1463.2]	94.9	59.8	8.93	316	[234.5-425.8]	30.3	16.7	3.91	0.319283	0.774	7.2541
Norway	3670	[3427.9-3929.3]	136.9	83.1	12.9	633	[545.7-734.2]	23.6	10.7	2.96	0.172389	0.959	10.5213
Oman	558	[357.5-870.8]	32.1	38.5	5.16	195	[102.8-369.8]	11.2	14.5	2.5	0.34891	0.827	4.0719
Pakistan	25928	[24062.3-27938.4]	24.2	34.4	6.27	13725	[12700.1-14832.6]	12.8	18.8	4.08	0.528926	0.543	3.37993
Panama	1076	[884.8-1308.5]	49.9	43.3	7.3	299	[253.5-352.7]	13.9	11.3	2.65	0.278557	0.801	7.58406
Papua New Guinea	1570	[569.0-4332.2]	35.9	46.6	8.19	847	[339.0-2116.3]	19.3	27.7	7.09	0.537604	0.56	2.30036
Paraguay	1945	[1631.0-2319.5]	55.4	58.5	9.78	590	[515.4-675.4]	16.8	17.4	4.18	0.303249	0.73	7.17281
Peru	6860	[6047.4-7781.8]	41.3	35.9	5.89	1824	[1655.8-2009.3]	11	9.1	2.12	0.266344	0.762	5.21507
Philippines	27163	[26050.8-28322.7]	49.8	52.7	9.27	9926	[9503.8-10367.0]	18.2	19.3	5.17	0.365462	0.71	4.07677
Poland	24644	[23332.4-26029.3]	126.3	68.7	11.28	8805	[8435.5-9190.7]	45.1	17.9	5.07	0.357086	0.876	6.44683
Portugal	7041	[6374.7-7776.9]	131.1	70.8	10.27	1864	[1727.1-2011.8]	34.7	12.7	3.28	0.264683	0.863	9.53146
Puerto Rico	2027	[1810.4-2269.5]	134.7	68.2	11.11	490	[424.5-565.6]	32.6	13.9	3.08	0.242019	N/A	N/A
Qatar	218	[154.3-308.1]	30.5	42.7	6.94	57	[37.7-86.2]	8	13.2	2.78	0.262295	0.854	2.91063
Republic of Moldova	1492	[1304.7-1706.1]	71	42.6	7.14	695	[629.6-767.1]	33.1	18.3	4.04	0.466197	0.766	6.37795
Romania	12085	[11065.0-13199.0]	122.3	65.8	10.33	3918	[3664.2-4189.3]	39.6	17.4	4	0.323794	0.824	5.74448
Russian Federation	75052	[73890.0-76232.2]	95.9	54.9	8.46	23130	[22652.3-23617.8]	29.5	14.6	3.11	0.307612	0.83	5.64849
Rwanda	1237	[936.2-1634.5]	18.8	29.1	5.21	636	[458.3-882.6]	9.7	15.4	3.03	0.515957	0.532	6.41067
Saint Lucia	66	[36.6-118.9]	70.8	53.5	7.82	23	[13.8-38.4]	24.7	17.1	3.27	0.34887	0.723	4.32461
Samoa	66	[50.2-86.7]	69	81.4	13.64	21	[7.8-56.8]	21.9	25.6	4.41	0.317391	0.712	6.36309
Sao Tome and Principe	16	[15.5-16.5]	14.6	27.8	3.61	8	[0.20-331.0]	7.3	13.9	1.82	0.5	0.619	5.52976
Saudi Arabia	3954	[3263.4-4790.7]	26.9	28.8	4.38	1095	[840.2-1427.0]	7.5	8.9	1.96	0.27881	0.87	5.68829
Senegal	1817	[967.6-3412.0]	21.2	31.8	4.81	951	[528.2-1712.3]	11.1	17.3	2.87	0.523585	0.513	4.13227
Serbia	6724	[6076.5-7440.5]	150.8	86.8	12.93	2342	[2168.7-2529.2]	52.5	23.9	5.75	0.348143	0.804	8.67206
Sierra Leone	985	[921.0-1053.5]	24.7	37.8	5.19	577	[471.5-706.1]	14.4	23	3.32	0.582996	0.475	8.74977
Singapore	3662	[3403.9-3939.7]	131.3	77.9	11.85	921	[843.6-1005.5]	33	17.8	4.03	0.251333	0.939	4.08153
Slovakia	3078	[2945.2-3216.8]	109.9	59.5	10.29	1186	[1060.5-1326.4]	42.3	17.4	5.45	0.384895	0.857	6.95865
Slovenia	1410	[1244.2-1597.8]	135.1	69.2	11.22	405	[342.5-478.9]	38.8	13.4	4.05	0.287195	0.913	8.52386
Solomon Islands	122	[44.2-336.6]	36.1	48.2	5.76	45	[18.0-112.4]	13.3	18.9	3.38	0.368421	0.565	4.77362
Somalia	1892	[1293.2-2768.1]	23.7	41.7	5.65	1189	[809.3-1746.9]	14.9	27.2	3.99	0.628692	N/A	N/A
South Africa	15491	[15107.5-15884.2]	51.5	52.6	10.35	4664	[4371.8-4975.7]	15.5	16	3.72	0.300971	0.727	9.10935
South Sudan	916	[626.1-1340.1]	16.4	25.2	3.64	554	[377.1-814.0]	9.9	15.8	2.37	0.603659	0.386	6.04214
Spain	34088	[32554.4-35693.9]	143.4	77.5	11.66	6606	[6354.3-6867.6]	27.8	10.6	2.79	0.193863	0.899	9.13213
Sri Lanka	3975	[3817.8-4138.6]	35.7	27.3	3.61	1682	[1598.9-1769.4]	15.1	11	1.76	0.422969	0.78	4.0798
Sudan	6356	[6019.7-6711.0]	29	41.2	6.61	3078	[2904.4-3262.0]	14	21.2	5.18	0.482759	0.51	4.57357
Suriname	159	[107.0-236.4]	54.5	48.7	7.51	55	[39.2-77.2]	18.8	15.7	4.31	0.344954	0.743	9.737
Sweden	7534	[7153.8-7934.4]	149.5	83.9	13.58	1473	[1345.6-1612.5]	29.2	12	3.25	0.195318	0.942	10.8675
Switzerland	7292	[6467.9-8221.1]	167.2	88.9	14.78	1506	[1362.5-1664.6]	34.5	13.4	3.86	0.20634	0.956	11.2915
Syrian Arab Republic	4388	[2260.2-8519.1]	50.2	57.1	9	1946	[1026.1-3690.6]	22.3	26.2	5.45	0.444223	0.577	N/A
Tajikistan	738	[628.3-866.8]	15.6	19.5	2.77	279	[243.6-319.6]	5.9	8	1.48	0.378205	0.664	7.10529
Tanzania, United Republic of	3992	[3462.4-4602.6]	13.4	23.4	3.23	1973	[1666.2-2336.3]	6.6	12	1.73	0.492537	0.548	3.82769
Thailand	22158	[20228.4-24271.7]	61.8	37.8	6.18	8266	[7403.2-9229.3]	23.1	12.7	3.02	0.373786	0.802	3.78912
The Netherlands	15725	[14925.6-16567.2]	182.9	100.9	15.65	3283	[3089.2-3489.0]	38.2	15.3	4.3	0.208857	0.939	10.1303
The Republic of the Gambia	84	[49.5-142.5]	6.9	11	2.33	43	[23.9-77.4]	3.5	5.8	0.99	0.507246	0.501	3.82171
Timor-Leste	119	[82.4-171.9]	18.2	25.6	4.61	48	[35.2-65.5]	7.4	10.8	2.81	0.406593	0.614	7.15851
Togo	850	[678.6-1064.7]	20.4	30.7	4.63	450	[360.2-562.2]	10.8	16.7	2.54	0.529412	0.535	5.72607
Trinidad and Tobago	574	[476.2-692.0]	81	56.2	9.51	257	[219.2-301.4]	36.3	23.2	5.86	0.448148	0.818	7.02007
Tunisia	3092	[2829.1-3379.4]	51.9	41.4	6.04	986	[894.1-1087.3]	16.5	12.5	3.04	0.317919	0.737	6.95846
Turkey	24175	[21550.3-27119.4]	56.6	46.6	6.7	7161	[6722.6-7628.0]	16.8	12.9	2.8	0.29682	0.833	4.3441
Turkmenistan	1025	[892.7-1176.9]	33.5	32.9	3.89	450	[399.0-507.5]	14.7	15.1	2.26	0.438806	0.741	6.56862
Uganda	2639	[2298.0-3030.7]	11.4	22.2	3	1366	[1162.9-1604.6]	5.9	12	1.67	0.517544	0.524	3.82522
Ukraine	18263	[17365.0-19207.4]	77.8	44.1	6.39	7032	[6719.8-7358.7]	30	14.4	2.83	0.385604	0.775	7.0986
United Arab Emirates	1030	[915.2-1159.2]	33.7	58.5	12.32	222	[190.4-258.8]	7.3	16.6	5.44	0.216617	0.912	4.27505
United Kingdom	53889	[52656.8-55150.1]	156.9	87.7	14.79	11839	[11449.6-12241.6]	34.5	14	4.15	0.219885	0.924	10.154
United States of America	253465	[248766.0-258253.0]	151.6	90.3	14.91	42617	[42022.0-43220.4]	25.5	12.4	3.21	0.168206	0.92	16.7671
Uruguay	1893	[1785.7-2006.7]	105.4	65.1	11.23	720	[646.5-801.9]	40.1	20.1	4.9	0.380455	0.821	9.34783
Uzbekistan	4454	[4040.7-4909.5]	26.6	26.4	4.05	2067	[1907.2-2240.2]	12.3	12.8	2.6	0.462406	0.721	5.6176
Vanuatu	36	[14.5-89.6]	23.8	30.4	3.52	11	[4.0-30.4]	7.3	9.5	1.44	0.306723	0.608	3.36035
Venezuela, Bolivarian Republic of	8896	[8083.7-9789.9]	61.6	52.6	9.34	3258	[3031.8-3501.1]	22.5	18.7	4.4	0.36526	0.695	5.36708
Viet Nam	21555	[20409.3-22765.0]	44.2	34.2	6.16	9345	[8799.9-9923.9]	19.2	13.8	3.6	0.434389	0.71	5.24966
Yemen	2894	[2302.9-3636.8]	19.6	30.5	5.95	1638	[1268.2-2115.7]	11.1	18.9	4.72	0.566327	0.46	N/A
Zambia	972	[775.4-1218.5]	10.5	20	3.19	434	[331.8-567.7]	4.7	9.5	1.58	0.447619	0.57	5.3122
Zimbabwe	1848	[1593.0-2143.8]	23.8	39.2	7	924	[776.0-1100.2]	11.9	20.2	3.95	0.5	0.6	7.70356
